# Supplementary material for: Protective Effect of Foxtail Millet Protein Hydrolysate on Ethanol and Pyloric Ligation-Induced Gastric Ulcers in Mice
Source: Antioxidants (Basel). 2022 Dec 14;11(12):2459. doi: 10.3390/antiox11122459 (PMC9774519; doi:10.3390/antiox11122459)
Supplement: Supplementary file 1 [file antioxidants-11-02459-s001.zip]

Archive with 2 entries (2 files):
- antioxidants-2076131-Supplementary-Table S1.pdf
- antioxidants-2076131-Supplementary-Table S2.xlsx
