# Supplementary material for: Protective Effect of Foxtail Millet Protein Hydrolysate on Ethanol and Pyloric Ligation-Induced Gastric Ulcers in Mice
Source: Antioxidants (Basel). 2022 Dec 14;11(12):2459. doi: 10.3390/antiox11122459 (PMC9774519; doi:10.3390/antiox11122459)
Supplement: Supplementary file 1 [file antioxidants-11-02459-s001.zip › antioxidants-2076131-Supplementary-Table S2.xlsx]

## Sheet: Table S2
Peptide sequence	Reliability (-10lgP)	Molecular weight （Da）	Length	M/Z deviation （ppm）	m/z	Retention time（min）	Peak area	Peptide Ranker
QQLFPW	28.14	817.412	6	-0.2	409.713	47.64	508000000	0.943676
FLQQPW	30.59	817.412	6	-0.6	409.713	46.59	508000000	0.90645
FIQQPW	30.59	817.412	6	-0.6	409.713	46.59	508000000	0.890791
MMPSMMP	24.36	823.31	7	-0.5	412.662	40.81	668000000	0.889473
WRQPFPS	33.17	916.456	7	-0.4	459.235	25.41	786000000	0.880405
GGGEGGEGYLPFPPR	51.44	1488.7	15	0.1	745.357	40.77	568000000	0.837821
FSPEHFSPL	43.17	1059.5	9	-0.4	530.758	38.83	779000000	0.830797
ANPYLQQPF	28.89	1076.53	9	0.3	539.272	47.79	16116000000	0.772956
GGGEGGEGYLPFPP	43.34	1332.6	14	-0.5	667.306	54.44	448000000	0.770711
YGGGEGGEGYLPFPPR	59.04	1651.76	16	0.1	826.889	46.18	947000000	0.763776
MLQQPW	32.94	801.384	6	0.1	401.7	38.38	1190000000	0.761427
QLSPLNPL	35.59	880.502	8	-0.3	441.258	45.31	1990000000	0.713753
WQQQQFLPN	41.85	1187.57	9	-0.4	594.793	44.06	6710000000	0.683126
QQLSPLNPL	40.94	1008.56	9	0	505.287	45.29	903000000	0.674738
QLLPLNPL	25.96	906.554	8	-0.2	454.284	55.63	946000000	0.670472
WQHQQLLP	34.21	1048.55	8	-0.4	525.28	28.77	11300000000	0.669976
YGGGEGGEGYLPFPP	47.99	1495.66	15	6.5	748.843	56.2	494000000	0.666603
FRQQLLP	26.75	900.518	7	0	451.266	24.29	1060000000	0.666557
ADEPPKVPIPTPL	52.41	1372.76	13	1.1	687.388	46.44	10800000000	0.654876
LQQPFIGGA	35.16	929.497	9	-0.6	465.755	36.71	444000000	0.653756
TLPFQQYWTPR	49.76	1435.72	11	0.2	718.87	54.26	20467777777	0.65317
AIPQYLPH	33.6	937.502	8	-0.6	469.758	28.32	592000000	0.647531
HQQPPYGGVP	42.35	1078.52	10	0	540.267	20.13	2790000000	0.645826
FLHQPI	16.48	753.417	6	-0.9	377.716	20.82	413000000	0.644594
QQQQLLPLNPL	47.23	1290.73	11	-0.4	646.372	55.42	413000000	0.638809
LQQPWTSPL	36.55	1068.56	9	-0.5	535.287	50.95	5030000000	0.636743
FAFSDYPE	29.33	974.402	8	0	488.208	48.49	419000000	0.636622
DFGSEILPR	45.35	1032.52	9	-0.4	517.269	40.89	487000000	0.632487
QQQLSPLNPL	44.55	1136.62	10	-0.2	569.317	46.29	16500000000	0.627913
PPLHEFLPDGN	35.76	1234.6	11	-0.3	618.306	36.1	427000000	0.625075
LQQPFIGGAI	36.64	1042.58	10	-0.6	522.298	50.74	495000000	0.618089
GMHQQPPYGGVP	46.24	1266.58	12	-0.2	634.298	22.5	1340000000	0.615942
ILPWGDEAGSAGNAPR	59.9	1609.78	16	0.1	805.9	35.88	696000000	0.611291
LLDPPLHEFLPDGN	45.24	1575.79	14	-0.5	788.904	54.33	2150000000	0.595535
AFWQQQQL	33.1	1047.51	8	0.1	524.764	48.48	619000000	0.594149
WQQQQLRP	46.43	1082.56	8	0.3	542.288	20.19	905000000	0.593617
LQQQLSPLNPL	43.62	1249.7	11	-0.1	625.859	49.91	1920000000	0.591635
WQQQQFLPNV	44.98	1286.64	10	-1	644.327	53.37	2720000000	0.588693
AFLHQPI	30.94	824.455	7	-0.3	413.234	23.27	1560000000	0.587611
AYWQHQQLLP	32.39	1282.65	10	0.6	642.331	39.84	1290000000	0.565857
YWGDLSGHP	27.01	1030.45	9	1	516.233	32.17	422000000	0.561105
IDFAPGGQNPPHTHPR	63.08	1739.85	16	2.7	870.934	17.84	21100000000	0.550467
QQQQFLPN	36.35	1001.49	8	-0.9	501.753	26.16	690000000	0.540033
YWQQQQFLPN	19.53	1350.64	10	-1.9	676.324	49.84	629000000	0.53968
PQYLPHLT	40.45	967.513	8	-1.2	484.763	42.04	653000000	0.534229
THVPWHLPPV	47.4	1181.63	10	-0.1	394.885	38.27	27000000000	0.532826
HDFGSEILPR	47.37	1169.58	10	-1.4	390.868	26.06	864000000	0.526159
AFLQQPI	27.47	815.454	7	-0.9	408.734	40.9	505000000	0.526141
IHDFIGDG	34.37	872.403	8	0	437.209	23.27	516000000	0.525106
ILQQQLSPLNPL	40.53	1362.79	12	-0.5	682.4	54.02	447000000	0.522913
IIGATRPW	30.02	912.518	8	0	457.266	26.77	404000000	0.518707
AFLHQPIVGSAL	26.76	1251.7	12	0.4	626.856	46.53	4120000000	0.511338
AILQQQLSPLNPL	45.59	1433.82	13	0.4	717.92	55.86	1980000000	0.509032
GFITMEPR	43.18	949.469	8	-1.1	475.741	26.15	394000000	0.505571
WQQQQLLPN	33.64	1153.59	9	0.4	577.802	39.8	1910000000	0.503598
YVLPAPR	29.18	814.47	7	-2	408.241	21.14	458000000	0.489004
HASEGGHGPHWPLPPFGES	62.27	1994.9	19	-0.2	998.458	34.29	6540000000	0.488217
THVPWHLPPVT	50.65	1282.68	11	0.1	642.348	33.44	2680000000	0.486026
LSGEIPPLLGS	18.6	1081.6	11	-8.7	541.803	34.25	2540000000	0.485638
FLPNNADGSSPIPH	16.79	1464.7	14	0.2	733.357	32.78	455000000	0.484113
SVFNQVPL	37.04	902.486	8	-0.6	452.25	49.95	1050000000	0.482509
AFLQQPIVG	37.12	971.544	9	0.6	486.78	45.94	2090000000	0.476066
GGIYGGTHGQGVGGGGRPV	64.21	1681.83	19	1	841.922	18.4	421000000	0.474492
FLHQPIVGSAL	24.48	1180.66	11	-0.3	591.337	40.85	418000000	0.471693
LFPQIHLPQ	39.88	1091.61	9	-0.1	546.814	48.06	774000000	0.467337
HASEGGHGPHWPLPPFGESHGPY	71.36	2449.1	23	0.4	1225.56	33.1	5410000000	0.46641
IVIPAGHPM	35.09	933.511	9	-0.1	467.762	24.09	827000000	0.46586
IDFAPGGQNPPHTHP	48.05	1583.75	15	-0.3	528.923	22.77	53100000000	0.463018
TGGLGDVLGGLPPA	41.96	1222.66	14	0	612.335	57.95	426000000	0.459117
LQQPWTSPLQQYWTPR	60.44	2028.02	16	-0.3	677.014	55.49	601000000	0.45877
FLQQPIVG	29.37	900.507	8	-1.2	451.26	36.81	578000000	0.458602
QQQQFLPNV	42.4	1100.56	9	-0.2	551.288	43.22	2170000000	0.454417
LRLNPL	17.1	724.46	6	-0.7	363.237	23.31	4930000000	0.446873
AFWQQQQLV	39.58	1146.58	9	-0.9	574.298	52.82	441000000	0.440356
ENCKSSWLPQ	15.41	1191.52	10	4.1	596.771	17.34	494000000	0.434811
WQQQQLLPNV	38.9	1252.66	10	-0.4	627.335	51.74	2160000000	0.433873
SSFDFIDGYEKPVEG	51.38	1688.76	15	0.1	845.386	52.1	1610000000	0.432515
TSPLQQYWTPR	48.08	1375.69	11	0	688.851	40.4	599000000	0.427213
YVIPAPR	29.18	814.47	7	-2	408.241	21.14	458000000	0.426647
ASAIALATLSMNPAA	19.75	1400.73	15	-5.9	701.37	48.39	503000000	0.414894
HASEGGHGPHWPLPPFGESHGP	71.07	2286.04	22	1.3	1144.03	29.29	4720000000	0.411609
LRINPL	17.1	724.46	6	-0.7	363.237	23.31	4930000000	0.405436
ASGILAPSPV	28.28	910.512	10	-0.1	456.263	35.16	852000000	0.402859
AWQQQQLLPNV	41.57	1323.69	11	0	662.854	52.9	384000000	0.397296
QQQLSPL	30.19	812.439	7	-0.9	407.226	25.88	924000000	0.388643
GNPIVQPY	39.28	886.455	8	-0.4	444.235	29.22	699000000	0.388428
AFLQQQQLLP	35.1	1184.66	10	-0.1	593.335	53.34	1120000000	0.387119
TIPQYLPH	37.17	967.513	8	0.5	484.764	28.15	652000000	0.361277
ALASGILAPSPV	36.87	1094.63	12	-0.1	548.324	48.99	2310000000	0.356726
SLGVAGSQPGIEGEEIAPL	52.91	1822.93	19	-0.3	912.472	54.91	529000000	0.350978
FLQQPIIGS	31.16	1001.55	9	-0.2	501.784	42.22	1730000000	0.347183
KTMHVPLLG	18.35	994.563	9	-4.1	498.287	32.11	1150000000	0.343931
NAFSQQQQLLP	36.53	1272.65	11	0.9	637.331	47.47	1730000000	0.342662
LASGILAPSPV	31.93	1023.6	11	-0.3	512.805	43.43	752000000	0.338484
QQQQLLPN	34.09	967.509	8	-0.5	484.761	22.77	403000000	0.334788
THVPWHLPPVTT	51.33	1383.73	12	-0.8	692.872	35.42	2660000000	0.334324
GHVFEEMQRPGTPL	51.66	1596.77	14	0.3	799.393	29.24	371000000	0.326276
VFIPQGSLA	36.48	930.518	9	-0.4	466.266	41.29	594000000	0.324672
VETGIIKPGM	30.81	1043.57	10	0.6	522.792	24.46	510000000	0.320517
AFLHQPIVGSA	28.13	1138.61	11	-0.1	570.314	32.32	4990000000	0.31795
NHPGQIGNGYAPV	38.06	1322.64	13	-0.6	662.325	22.53	4890000000	0.312038
VRPRVP	35.14	764.466	6	3.3	383.241	52.17	765000000	0.308565
INPLAAMNPT	40.87	1040.53	10	0.7	521.274	46.6	416000000	0.307477
AILQQQLSPLNP	34.26	1320.74	12	0.4	661.378	49.53	549000000	0.307145
ILSPLNQLA	35.85	967.57	9	-0.5	484.792	49.97	918000000	0.300269
NFMGNEFGHPE	23.03	1277.51	11	-0.5	639.764	31.56	7280000000	0.298334
QQQQLLPNV	39.99	1066.58	9	-0.4	534.296	39.45	1280000000	0.293946
GRFEEFFPIGGESPES	52.06	1783.81	16	0	892.91	53.84	968000000	0.290529
AFLQQPIVGSA	43.37	1129.61	11	0.2	565.814	46.15	5930000000	0.289936
FLHQPIVGSA	22.95	1067.58	10	-0.6	534.795	26.94	9780000000	0.287834
AFLQQPIVGS	40.9	1058.58	10	-0.4	530.295	44.97	4070000000	0.283301
INPLATMNPAA	36.45	1111.57	11	-0.1	556.792	44.62	479000000	0.281447
QMVQQQQPPYGGGVQG	19.31	1700.79	16	0	851.404	27.86	740000000	0.2764
IGTMIEIPR	38.72	1028.57	9	0.2	515.292	34.16	1010000000	0.272686
ALGYGNPIVQPY	34.36	1290.66	12	0.5	646.338	50.65	659000000	0.270839
AATIPQYLSPY	30.55	1222.62	11	1.2	612.32	51.89	668000000	0.270573
LQQQQLLPNV	36.35	1179.66	10	-0.1	590.838	44.85	2250000000	0.269822
LQQQTLLP	22.28	939.539	8	-0.4	470.777	35.04	488000000	0.265941
LGYGNPIVQPY	29.04	1219.62	11	-0.5	610.819	48.96	584000000	0.260809
RLQQALAASILSSPA	46.89	1524.86	15	-0.2	763.438	44.97	1340000000	0.256668
FLQQPIVGS	38.13	987.539	9	-0.5	494.776	36.81	727000000	0.251143
ALGYGNPIVQP	26.88	1127.6	11	0.6	564.806	42.75	755000000	0.248223
MFLPQQSALLQQQ	25.22	1530.79	13	-0.5	766.4	53.52	361000000	0.246557
VIIMNHPGQIGNGYAPV	44.35	1778.91	17	0.3	890.464	41.25	540000000	0.237011
LRINPLATMNPA	41.92	1309.72	12	0.5	655.866	40.47	444000000	0.235027
LGYGNPIVQP	40.61	1056.56	10	0.1	529.288	41.47	2220000000	0.231259
VNNIATMLPN	39.65	1085.55	10	0	543.784	43.51	425000000	0.230623
RLQQALAASILPSSA	47.35	1524.86	15	0.2	763.439	42.9	1090000000	0.228457
AYLQQQTLLP	37.35	1173.64	10	0.3	587.827	49.24	737000000	0.224522
NQLALANPA	23.69	910.487	9	0.4	456.251	28.98	369000000	0.223175
RLQQALAASILPS	32.53	1366.79	13	0.9	684.404	41.15	379000000	0.217593
AFWQQQQLVNQ	49.05	1388.68	11	-0.1	695.349	48.44	2390000000	0.217581
LQQPIIGS	31.77	854.486	8	-0.5	428.25	27.19	381000000	0.215682
AYLQQQQLLPNV	38.1	1413.76	12	-0.4	707.888	52.86	436000000	0.2138
LRINPLATMNPAA	46.91	1380.75	13	1	691.385	41.99	967000000	0.209851
NDLIHGLYPEA	48.7	1240.61	11	0	621.312	45.63	568000000	0.206527
NQLAIANPA	23.69	910.487	9	0.4	456.251	28.98	369000000	0.199183
